# Supplementary material for: The regulatory role of eosinophils in adipose tissue depends on autophagy
Source: Front Immunol. 2024 Jan 3;14:1331151. doi: 10.3389/fimmu.2023.1331151 (PMC10792036; doi:10.3389/fimmu.2023.1331151)
Supplement: Supplementary file 2 [file Table_1.xlsx]

## Sheet: Sheet1
Gene Symbol	Gene Name	Sequence (5`- 3`)	Primer Length (bp)	Product Length (bp)
Nono	non-POU-domain-containing, octamer binding protein	FP: CCTTCCCTGATGCGAGAGAAC RP: CCTTCCATTGTTGCAGCTTG	FP: 21 RP: 20	211
Actb	actin, beta	FP: CACTGTCGAGTCGCGTCC RP: TCATCCATGGCGAACTGGTG	FP: 18 RP: 20	89
Ucp1	uncoupling protein 1	FP: CAAAGTCCGCCTTCAGATCCA RP: AGACCGCTGTACAGTTTCG	FP: 21 RP: 19	123
Cidea	cell death-inducing DNA fragmentation factor, alpha subunit-like effector A	FP: ACTTCCTCGGCTGTCTCAATGTCA RP: TCAGCAGATTCCTTAACACGGCCT	FP: 24 RP: 24	105
Cox8b	cytochrome c oxidase subunit 8B	FP: GCGACCCCGAGAATCATGCCAA RP: CTGCTCCACGGCGGAAGT	FP: 22 RP: 18	132
Elovl3	elongation of very long chain fatty acids (FEN1/Elo2, SUR4/Elo3, yeast)-like 3	FP: AAGGTTGTTGAACTGGGAGACAC RP: CCGAAGGCACTTTGTTCTTGTA	FP: 23 RP: 22	130
Pgc1 (Ppargc1a)	peroxisome proliferative activated receptor, gamma	FP: AGACAGGTGCCTTCAGTTCA RP: CAACCAGAGCAGCACACTCTA	FP: 20 RP: 21	179
Cpt1b	carnitine palmitoyltransferase 1b, muscle	FP: CAAGTTCAGAGACGAACGCC RP: CCACCCCTTATGCCTGTGAG	FP: 20 RP: 20	181
Cited1	Cbp/p300-interacting transactivator with Glu/Asp-rich carboxy-terminal domain 1	FP: GAGCCAAAGCCAACGGAG RP: CACCAGCAGGAGGAGAGACA	FP: 18 RP: 20	294
Tbx15	T-box 15	FP: GTGCGGGCGGCTAAAATGAGTG RP: CTCTGCTCGGAGTCCGGGTG	FP: 22 RP: 20	233
Car4	carbonic anhydrase 4	FP: CCTTCATCCTCGTCGGCT RP: CACCTTGTCTCCTACCTCAATC	FP: 18 RP: 22	305
Pat2 (Slc36a2)	solute carrier family 36 (proton/amino acid symporter	FP: TGTCGGGCACCAAGCATAA RP: GGGTGGAAGCCATCATCGAA	FP: 19 RP: 20	200
Igfbp3	insulin-like growth factor binding protein 3	FP: CTCCCAACCTGCTCCAGGAAAC RP: TGGAGTGGATGGAACTTGGAA	FP: 22 RP: 21	120
Tnfrsf9 (Cd137)	tumor necrosis factor receptor superfamily, member 9	FP: ACTGTCAGCCTGGTACTTTCT RP: AATGGAATCCTTCAATGCACTCA	FP: 21 RP: 23	189
Epx	eosinophil peroxidase	FP: GGTGTGGACTGTGAGAAGACCTG RP: CACGAAGGATGTAAGTGCGTTGATCTG	FP: 23 RP: 27	180
Arg2	arginase type II	FP: TCCTCCACGGGCAAATTCC RP: GCTGGACCATATTCCACTCCTA	FP: 19 RP: 22	112
Atg5	autophagy related 5	FP: CACACCCCTGAAATGGCATTATCC RP: AGCCTCAACCGCATCCTTGG	FP: 24 RP: 20	148
Ifng	interferon gamma	FP: ACAGCAAGGCGAAAAAGGATG RP: TGGTGGACCACTCGGATGA	FP: 21 RP: 19	106
Ifna	interferon alpha 1	FP: ACCTTCCTCAGACTCATAACCTCAG RP: CTGGGCATCCACCTTCTCCT	FP: 25 RP: 20	134
Ifnb1	interferon beta 1	FP: CCTATGGAGATGACGGAGAAGA RP: AGTGGAGAGCAGTTGAGGA	FP: 22 RP: 19	235
Il18	interleukin 18	FP: GACAAAGAAAGCCGCCTCA RP: AACGAAGAGAACTTGGTCAT	FP: 19 RP: 20	225
Il1b	interleukin 1 beta	FP: GAAATGCCACCTTTTGACAGTG RP: TGGATGCTCTCATCAGGACAG	FP: 22 RP: 21	116
Tnfα	tumor necrosis factor (Tnf)	FP: CAGGCGGTGCCTATGTCTC RP: CGATCACCCCGAAGTTCAGTAG	FP: 19 RP: 22	89
Cd86	CD86 antigen	FP: TTGATGTGTTCGTGTTGCTATCT RP: GCTGTTGCTGTCACCTGTAT	FP: 23 RP: 20	165
Il10	interleukin 10	FP: CTTACTGACTGGCATGAGGATCA RP: GCAGCTCTAGGAGCATGTGG	FP: 23 RP: 20	101
Tgfβ	transforming growth factor, beta 1	FP: CCACCTGCAAGACCATCGAC RP: CTGGCGAGCCTTAGTTTGGAC	FP: 20 RP: 21	91
Arg1	arginase	FP: CTCCAAGCCAAAGTCCTTAGAG RP: AGGAGCTGTCATTAGGGACATC	FP: 22 RP: 22	185
Il6	interleukin 6	FP: CTGCAAGAGACTTCCATCCAG RP: AGTGGTATAGACAGGTCTGTTGG	FP: 21 RP: 23	131
